# Supplementary material for: What Drives the Alien Parrot Richness and Occurrence in Urban Green Spaces along the Annual Cycle in Buenos Aires City, Argentina?
Source: Animals (Basel). 2023 Nov 6;13(21):3426. doi: 10.3390/ani13213426 (PMC10648644; doi:10.3390/ani13213426)
Supplement: Supplementary file 1 [file animals-13-03426-s001.zip]

Archive with 1 entries (1 files):
- animals-2659580-supplementary.pdf
